# Supplementary material for: ﻿First immature of the New World treehopper Campylocentrusnigris Funkhouser, 1930 (Hemiptera, Membracidae, Centrotinae, Boocerini) and biological notes from Costa Rica
Source: Zookeys. 2025 Aug 19;1249:137–46. doi: 10.3897/zookeys.1249.152868 (PMC12381579; doi:10.3897/zookeys.1249.152868)
Supplement: XML Treatment for Boocerini [file zookeys.1249.152868-treatment1.xml]

<!DOCTYPE tp:taxon-treatment
  PUBLIC "-//TaxonX//DTD Taxonomic Treatment Publishing DTD v0 20100105//EN" "tax-treatment-NSO.dtd">
<tp:taxon-treatment xmlns:tp="http://www.plazi.org/taxpub"><tp:treatment-meta><kwd-group><label>Taxon classification</label><kwd>
                <named-content content-type="kingdom">Animalia</named-content>
              </kwd><kwd>
                <named-content content-type="order">Hemiptera</named-content>
              </kwd><kwd>
                <named-content content-type="family">Membracidae</named-content>
              </kwd></kwd-group><mixed-citation publication-type="journal"><person-group><name><surname>Peraza-Sánchez</surname><given-names>Andrey J.</given-names></name><name><surname>McKamey</surname><given-names>Stuart H.</given-names></name></person-group><article-title>﻿First immature of the New World treehopper <italic><tp:taxon-name><tp:taxon-name-part taxon-name-part-type="genus" reg="Campylocentrus">Campylocentrus</tp:taxon-name-part><tp:taxon-name-part taxon-name-part-type="species" reg="nigris">nigris</tp:taxon-name-part></tp:taxon-name></italic> Funkhouser, 1930 (<tp:taxon-name><tp:taxon-name-part taxon-name-part-type="order">Hemiptera</tp:taxon-name-part></tp:taxon-name>, <tp:taxon-name><tp:taxon-name-part taxon-name-part-type="family">Membracidae</tp:taxon-name-part></tp:taxon-name>, <tp:taxon-name><tp:taxon-name-part taxon-name-part-type="subfamily">Centrotinae</tp:taxon-name-part></tp:taxon-name>, <tp:taxon-name><tp:taxon-name-part taxon-name-part-type="tribe">Boocerini</tp:taxon-name-part></tp:taxon-name>) and biological notes from Costa Rica</article-title><source>Zookeys</source><day>19</day><month>08</month><year>2025</year><volume>1249</volume><fpage>137</fpage><lpage>146</lpage><pub-id pub-id-type="doi">10.3897/zookeys.1249.152868</pub-id></mixed-citation></tp:treatment-meta><tp:nomenclature><label>﻿Tribe</label><tp:taxon-name>
              <object-id xmlns:xlink="http://www.w3.org/1999/xlink" content-type="arpha" xlink:type="simple">EC187349-D47E-59DB-9110-3C9ECA3E7BE7</object-id>
              <tp:taxon-name-part taxon-name-part-type="tribe">Boocerini</tp:taxon-name-part>
            </tp:taxon-name><tp:taxon-authority>Goding, 1892</tp:taxon-authority></tp:nomenclature><tp:treatment-sec sec-type="description" id="SECID0ESIAC"><title>Nymphal description.</title><p>Overall body. Weakly vertically depressed. Head. Mid-dorsal structures and dorsal or anterior rounded protuberances, and compound eye surface setae absent; chalazal setae narrowly paleate; without enlarged chalazae in front of ventral margin of eye; frons extended over central margin of eye (Fig. <xref ref-type="fig" rid="F3">6</xref>); not anteriorly or ventrally strongly carinate. Prothorax. Pre- and postmetopidium dorsal structures absent; posterior extension of pronotum not surpassing anterior margin of metanotum; pronotal lateral margin bearing a sharp ventral angle; postmetopidium not elevated and acute; without lateral scoli. Mesothorax. Dorsal structures absent; forewing pad distal two-thirds costal margin emarginate (Fig. <xref ref-type="fig" rid="F3">5</xref>), costal enlarged chalazae absent; posterior margin convex, medially extending into acute or obtuse angle (Fig. <xref ref-type="fig" rid="F3">7</xref>); lateral scoli absent. Metathorax. Dorsal structures absent. Legs. Metathoracic tarsi distinctly longer than pro- and mesothoracic tarsi (Fig. <xref ref-type="fig" rid="F3">5</xref>). Abdominal terga III–VIII. Ventrolateral margins with flattened lamellar extensions on segments IV–VIII (Figs <xref ref-type="fig" rid="F3">5</xref>, <xref ref-type="fig" rid="F3">7</xref>); lamellar lateral margins subparallel, apex rounded, chalazae on margins only; lateral scoli absent. Abdominal segment IX. Relative dorsal length subequal to combined lengths of segments VII and VIII; dorsal structures before apex consisting of irregular chalazae; ventral extension subequal to dorsal extension.</p></tp:treatment-sec><tp:treatment-sec><!--Section generated to contain objects referenced in tp:taxon-treatment.--><fig id="F3" position="float" orientation="portrait"><object-id xmlns:xlink="http://www.w3.org/1999/xlink" content-type="doi" xlink:type="simple">10.3897/zookeys.1249.152868.figures5-7</object-id><object-id xmlns:xlink="http://www.w3.org/1999/xlink" content-type="arpha" xlink:type="simple">4ABA4131-9A17-5A14-AAED-7DFE29069141</object-id><label>Figures 5–7.</label><caption><p>Last instar of <italic><tp:taxon-name><tp:taxon-name-part taxon-name-part-type="genus" reg="Campylocentrus">Campylocentrus</tp:taxon-name-part><tp:taxon-name-part taxon-name-part-type="species" reg="nigris">nigris</tp:taxon-name-part></tp:taxon-name></italic>. <bold>5</bold> Frontal view of head and pronotum; <bold>6</bold> Dorsal view; <bold>7</bold> Lateral view.</p></caption><graphic xmlns:xlink="http://www.w3.org/1999/xlink" xlink:href="zookeys-1249-137_article-152868__-g003.jpg" position="float" orientation="portrait" xlink:type="simple" id="oo_1397463.jpg"><uri content-type="original_file" xlink:type="simple">https://binary.pensoft.net/fig/1397463</uri></graphic></fig></tp:treatment-sec></tp:taxon-treatment>
