# Supplementary material for: ﻿First immature of the New World treehopper Campylocentrusnigris Funkhouser, 1930 (Hemiptera, Membracidae, Centrotinae, Boocerini) and biological notes from Costa Rica
Source: Zookeys. 2025 Aug 19;1249:137–46. doi: 10.3897/zookeys.1249.152868 (PMC12381579; doi:10.3897/zookeys.1249.152868)
Supplement: XML Treatment for Campylocentrus nigris [file zookeys.1249.152868-treatment2.xml]

<!DOCTYPE tp:taxon-treatment
  PUBLIC "-//TaxonX//DTD Taxonomic Treatment Publishing DTD v0 20100105//EN" "tax-treatment-NSO.dtd">
<tp:taxon-treatment xmlns:tp="http://www.plazi.org/taxpub"><tp:treatment-meta><kwd-group><label>Taxon classification</label><kwd>
                <named-content content-type="kingdom">Animalia</named-content>
              </kwd><kwd>
                <named-content content-type="order">Hemiptera</named-content>
              </kwd><kwd>
                <named-content content-type="family">Membracidae</named-content>
              </kwd></kwd-group><mixed-citation publication-type="journal"><person-group><name><surname>Peraza-Sánchez</surname><given-names>Andrey J.</given-names></name><name><surname>McKamey</surname><given-names>Stuart H.</given-names></name></person-group><article-title>﻿First immature of the New World treehopper <italic><tp:taxon-name><tp:taxon-name-part taxon-name-part-type="genus" reg="Campylocentrus">Campylocentrus</tp:taxon-name-part><tp:taxon-name-part taxon-name-part-type="species" reg="nigris">nigris</tp:taxon-name-part></tp:taxon-name></italic> Funkhouser, 1930 (<tp:taxon-name><tp:taxon-name-part taxon-name-part-type="order">Hemiptera</tp:taxon-name-part></tp:taxon-name>, <tp:taxon-name><tp:taxon-name-part taxon-name-part-type="family">Membracidae</tp:taxon-name-part></tp:taxon-name>, <tp:taxon-name><tp:taxon-name-part taxon-name-part-type="subfamily">Centrotinae</tp:taxon-name-part></tp:taxon-name>, <tp:taxon-name><tp:taxon-name-part taxon-name-part-type="tribe">Boocerini</tp:taxon-name-part></tp:taxon-name>) and biological notes from Costa Rica</article-title><source>Zookeys</source><day>19</day><month>08</month><year>2025</year><volume>1249</volume><fpage>137</fpage><lpage>146</lpage><pub-id pub-id-type="doi">10.3897/zookeys.1249.152868</pub-id></mixed-citation></tp:treatment-meta><tp:nomenclature><label>﻿</label><tp:taxon-name>
              <object-id xmlns:xlink="http://www.w3.org/1999/xlink" content-type="arpha" xlink:type="simple">94120675-EDDE-5433-AF51-BD9103FD4D4B</object-id>
              <tp:taxon-name-part taxon-name-part-type="genus" reg="Campylocentrus">Campylocentrus</tp:taxon-name-part>
              <tp:taxon-name-part taxon-name-part-type="species" reg="nigris">nigris</tp:taxon-name-part>
            </tp:taxon-name><tp:taxon-authority>Funkhouser</tp:taxon-authority><tp:nomenclature-citation-list><tp:nomenclature-citation><tp:taxon-name>
                  <tp:taxon-name-part taxon-name-part-type="genus" reg="Campylocentrus">Campylocentrus</tp:taxon-name-part>
                  <tp:taxon-name-part taxon-name-part-type="species" reg="nigris">nigris</tp:taxon-name-part>
                </tp:taxon-name><comment>Funkhouser, 1930: 410.</comment></tp:nomenclature-citation></tp:nomenclature-citation-list></tp:nomenclature><tp:treatment-sec sec-type="description" id="SECID0EBLAC"><title>Description.</title><p>Adults: length of male 8.4 mm; of female, 9.1 mm. Fifth instar length 7.8 mm. Overall body. Chalazae sparse, almost absent on thorax and abdomen. Head. Without enlarged chalazae adjacent to central margin of eye. Prothorax. Suprahumeral horn buds present high on pronotum (Fig. <xref ref-type="fig" rid="F3">5</xref>). Mesothorax. Forewing pad surface chalazae sparse with short, weakly paleate, needle-like setae; no lateral row of enlarged chalazae extending onto meso- or metathorax from abdomen. Legs. Chalazae of tibia on anterior and posterior lateral margins, absent or very few on dorsal surface (Fig. <xref ref-type="fig" rid="F3">5</xref>); prothoracic tibia lateral margin extended; metathoracic first tarsomere longer than pro- and mesothoracic first tarsomeres, but less than half the length of metathoracic second tarsomere. Abdominal terga III–VIII. Lateral rows of enlarged chalazae not manifested; dorsal structures absent from all terga (Figs <xref ref-type="fig" rid="F3">5</xref>, <xref ref-type="fig" rid="F3">7</xref>). Abdominal segment IX. Distal half in cross-section strongly vertically depressed; fused portion with strong lamellae laterally.</p></tp:treatment-sec><tp:treatment-sec sec-type="Previously reported records" id="SECID0EXLAC"><title>Previously reported records.</title><p>• <bold>Costa Rica.</bold> without mentioning a specific province, canton, or district. W.D. Funkhouser. Type, 1 ♂; paratype, 1 ♀ (Funkhouser Collection) from University of Kentucky.</p></tp:treatment-sec><tp:treatment-sec sec-type="material" id="SECID0E6LAC"><title>Examined material.</title><p><bold>New records, (Fig. <xref ref-type="fig" rid="F1">1</xref>).</bold><italic><tp:taxon-name><tp:taxon-name-part taxon-name-part-type="genus" reg="Campylocentrus">Campylocentrus</tp:taxon-name-part><tp:taxon-name-part taxon-name-part-type="species" reg="nigris">nigris</tp:taxon-name-part></tp:taxon-name></italic>. • <bold>Costa Rica.</bold> Alajuela, Poás, Sabana Redonda, La Altura. 1480 m. Peraza, A. 31-VII-2024. (3 adults) 2 ♂; 1 ♀; 1 nymph (<named-content xmlns:xlink="http://www.w3.org/1999/xlink" content-type="dwc:institutional_code" xlink:title="Museo de Insectos de la Universidad de Costa Rica, San José, San Pedro, Costa Rica" xlink:href="http://grbio.org/institution/universidad-de-costa-rica" xlink:type="simple">MIUCR</named-content>); Puntarenas, Santa Elena, Monteverde. 1440 m. S. McKamey. 18-IV-1984. (10 adults) 6 ♂; 4 ♀; 1 nymph (<named-content xmlns:xlink="http://www.w3.org/1999/xlink" content-type="dwc:institutional_code" xlink:title="National Museum of Natural History, Smithsonian Institution, Washington, DC, USA" xlink:href="http://grbio.org/institution/smithsonian-institution-national-museum-natural-history-0" xlink:type="simple">USNM</named-content>). Host at both locations: <italic><tp:taxon-name><tp:taxon-name-part taxon-name-part-type="genus" reg="Sicyos">Sicyos</tp:taxon-name-part><tp:taxon-name-part taxon-name-part-type="species" reg="edulis">edulis</tp:taxon-name-part></tp:taxon-name></italic> Jacq. (<tp:taxon-name><tp:taxon-name-part taxon-name-part-type="family">Cucurbitaceae</tp:taxon-name-part></tp:taxon-name>). <bold>Panama</bold> (<bold>new country record</bold>) Darien Prov., 10 km S El Real, Rio Pirre. 7–18-VI-1984. S. McKamey (24 adults) 10 ♂, 14 ♀, 1 nymph (<named-content xmlns:xlink="http://www.w3.org/1999/xlink" content-type="dwc:institutional_code" xlink:title="National Museum of Natural History, Smithsonian Institution, Washington, DC, USA" xlink:href="http://grbio.org/institution/smithsonian-institution-national-museum-natural-history-0" xlink:type="simple">USNM</named-content>). Note: The single observation of the species in iNaturalist, from Ecuador, is probably a misidentification.</p></tp:treatment-sec><tp:treatment-sec sec-type="notes" id="SECID0E3NAC"><title>Biological notes.</title><p>Host plants associated with this genus. <italic><tp:taxon-name><tp:taxon-name-part taxon-name-part-type="genus" reg="Campylocentrus">Campylocentrus</tp:taxon-name-part><tp:taxon-name-part taxon-name-part-type="species" reg="curvidens">curvidens</tp:taxon-name-part></tp:taxon-name></italic> has been collected on <italic><tp:taxon-name><tp:taxon-name-part taxon-name-part-type="genus" reg="Glycine">Glycine</tp:taxon-name-part></tp:taxon-name></italic> spp. (<tp:taxon-name><tp:taxon-name-part taxon-name-part-type="family">Fabaceae</tp:taxon-name-part></tp:taxon-name>); <italic><tp:taxon-name><tp:taxon-name-part taxon-name-part-type="genus" reg="Campylocentrus">C.</tp:taxon-name-part><tp:taxon-name-part taxon-name-part-type="species" reg="hamifer">hamifer</tp:taxon-name-part></tp:taxon-name></italic> is associated with <italic><tp:taxon-name><tp:taxon-name-part taxon-name-part-type="genus" reg="Coffea">Coffea</tp:taxon-name-part><tp:taxon-name-part taxon-name-part-type="species" reg="arabica">arabica</tp:taxon-name-part></tp:taxon-name></italic> L. (<tp:taxon-name><tp:taxon-name-part taxon-name-part-type="family">Rubiaceae</tp:taxon-name-part></tp:taxon-name>), <italic><tp:taxon-name><tp:taxon-name-part taxon-name-part-type="genus" reg="Petiveria">Petiveria</tp:taxon-name-part><tp:taxon-name-part taxon-name-part-type="species" reg="alliacea">alliacea</tp:taxon-name-part></tp:taxon-name></italic> L. (<tp:taxon-name><tp:taxon-name-part taxon-name-part-type="family">Petiveriaceae</tp:taxon-name-part></tp:taxon-name>), <italic><tp:taxon-name><tp:taxon-name-part taxon-name-part-type="genus" reg="Gonolobus">Gonolobus</tp:taxon-name-part><tp:taxon-name-part taxon-name-part-type="species" reg="edulis">edulis</tp:taxon-name-part></tp:taxon-name></italic> Hemsl. (<tp:taxon-name><tp:taxon-name-part taxon-name-part-type="family">Apocynaceae</tp:taxon-name-part></tp:taxon-name>), <italic><tp:taxon-name><tp:taxon-name-part taxon-name-part-type="genus" reg="Spondias">Spondias</tp:taxon-name-part><tp:taxon-name-part taxon-name-part-type="species" reg="mombin">mombin</tp:taxon-name-part></tp:taxon-name></italic> L. (<tp:taxon-name><tp:taxon-name-part taxon-name-part-type="family">Anacardiaceae</tp:taxon-name-part></tp:taxon-name>), <italic><tp:taxon-name><tp:taxon-name-part taxon-name-part-type="genus" reg="Sicyos">Sicyos</tp:taxon-name-part><tp:taxon-name-part taxon-name-part-type="species" reg="edulis">edulis</tp:taxon-name-part></tp:taxon-name></italic> Jacq. (<tp:taxon-name><tp:taxon-name-part taxon-name-part-type="family">Cucurbitaceae</tp:taxon-name-part></tp:taxon-name>), <italic><tp:taxon-name><tp:taxon-name-part taxon-name-part-type="genus" reg="Iochroma">Iochroma</tp:taxon-name-part><tp:taxon-name-part taxon-name-part-type="species" reg="arborescens">arborescens</tp:taxon-name-part></tp:taxon-name></italic> (L.) J.M.H. Shaw (<tp:taxon-name><tp:taxon-name-part taxon-name-part-type="family">Solanaceae</tp:taxon-name-part></tp:taxon-name>) and plants from the family <tp:taxon-name><tp:taxon-name-part taxon-name-part-type="family">Anacardiaceae</tp:taxon-name-part></tp:taxon-name>; <italic><tp:taxon-name><tp:taxon-name-part taxon-name-part-type="genus" reg="Campylocentrus">C.</tp:taxon-name-part><tp:taxon-name-part taxon-name-part-type="species" reg="nigris">nigris</tp:taxon-name-part></tp:taxon-name></italic> has been recorded on plants from the family <tp:taxon-name><tp:taxon-name-part taxon-name-part-type="family">Asteraceae</tp:taxon-name-part></tp:taxon-name>, and <italic><tp:taxon-name><tp:taxon-name-part taxon-name-part-type="genus" reg="Campylocentrus">C.</tp:taxon-name-part><tp:taxon-name-part taxon-name-part-type="species" reg="pusillus">pusillus</tp:taxon-name-part></tp:taxon-name></italic> on <italic><tp:taxon-name><tp:taxon-name-part taxon-name-part-type="genus" reg="Chromolaena">Chromolaena</tp:taxon-name-part><tp:taxon-name-part taxon-name-part-type="species" reg="corymbosa">corymbosa</tp:taxon-name-part></tp:taxon-name></italic> (Aubl.) R.M.King &amp; H.Rob. (<tp:taxon-name><tp:taxon-name-part taxon-name-part-type="family">Asteraceae</tp:taxon-name-part></tp:taxon-name>), <italic><tp:taxon-name><tp:taxon-name-part taxon-name-part-type="genus" reg="Ipomoea">Ipomoea</tp:taxon-name-part><tp:taxon-name-part taxon-name-part-type="species" reg="purga">purga</tp:taxon-name-part></tp:taxon-name></italic> (Wender.) Hayne, <italic><tp:taxon-name><tp:taxon-name-part taxon-name-part-type="genus" reg="Ipomoea">Ipomoea</tp:taxon-name-part><tp:taxon-name-part taxon-name-part-type="species" reg="tiliacea">tiliacea</tp:taxon-name-part></tp:taxon-name></italic> (Willd.) Choisy (<tp:taxon-name><tp:taxon-name-part taxon-name-part-type="family">Convolvulaceae</tp:taxon-name-part></tp:taxon-name>), <italic><tp:taxon-name><tp:taxon-name-part taxon-name-part-type="genus" reg="Medicago">Medicago</tp:taxon-name-part><tp:taxon-name-part taxon-name-part-type="species" reg="sativa">sativa</tp:taxon-name-part></tp:taxon-name></italic> L. (<tp:taxon-name><tp:taxon-name-part taxon-name-part-type="family">Fabaceae</tp:taxon-name-part></tp:taxon-name>), <italic><tp:taxon-name><tp:taxon-name-part taxon-name-part-type="genus" reg="Cucurbita">Cucurbita</tp:taxon-name-part><tp:taxon-name-part taxon-name-part-type="species" reg="ficifolia">ficifolia</tp:taxon-name-part></tp:taxon-name></italic> Bouché, <italic><tp:taxon-name><tp:taxon-name-part taxon-name-part-type="genus" reg="Cucurbita">Cucurbita</tp:taxon-name-part><tp:taxon-name-part taxon-name-part-type="species" reg="pepo">pepo</tp:taxon-name-part></tp:taxon-name></italic> L. (<tp:taxon-name><tp:taxon-name-part taxon-name-part-type="family">Cucurbitaceae</tp:taxon-name-part></tp:taxon-name>), <italic><tp:taxon-name><tp:taxon-name-part taxon-name-part-type="genus" reg="Passiflora">Passiflora</tp:taxon-name-part><tp:taxon-name-part taxon-name-part-type="species" reg="ligularis">ligularis</tp:taxon-name-part></tp:taxon-name></italic> Juss. (<tp:taxon-name><tp:taxon-name-part taxon-name-part-type="family">Passifloraceae</tp:taxon-name-part></tp:taxon-name>) and <italic><tp:taxon-name><tp:taxon-name-part taxon-name-part-type="genus" reg="Zea">Zea</tp:taxon-name-part><tp:taxon-name-part taxon-name-part-type="species" reg="mays">mays</tp:taxon-name-part></tp:taxon-name></italic> L. (<tp:taxon-name><tp:taxon-name-part taxon-name-part-type="family">Poaceae</tp:taxon-name-part></tp:taxon-name>) (<xref ref-type="bibr" rid="B7">Ballou 1935</xref>, <xref ref-type="bibr" rid="B8">1936</xref>, <xref ref-type="bibr" rid="B9">1937</xref>; <xref ref-type="bibr" rid="B15">Godoy et al. 2006</xref>). <italic><tp:taxon-name><tp:taxon-name-part taxon-name-part-type="genus" reg="Campylocentrus">Campylocentrus</tp:taxon-name-part><tp:taxon-name-part taxon-name-part-type="species" reg="nigris">nigris</tp:taxon-name-part></tp:taxon-name></italic> (as <italic><tp:taxon-name><tp:taxon-name-part taxon-name-part-type="genus" reg="Campylocentrus">Campylocentrus</tp:taxon-name-part></tp:taxon-name></italic> sp.) has been recorded from <italic><tp:taxon-name><tp:taxon-name-part taxon-name-part-type="genus" reg="Sicyos">Sicyos</tp:taxon-name-part></tp:taxon-name></italic> sp. (as <italic><tp:taxon-name><tp:taxon-name-part taxon-name-part-type="genus" reg="Sechium">Sechium</tp:taxon-name-part></tp:taxon-name></italic> sp.) (<xref ref-type="bibr" rid="B15">Godoy et al. 2006</xref>, Figs <xref ref-type="fig" rid="F4">8–10</xref>).</p><fig id="F1" position="float" orientation="portrait"><object-id xmlns:xlink="http://www.w3.org/1999/xlink" content-type="doi" xlink:type="simple">10.3897/zookeys.1249.152868.figure1</object-id><object-id xmlns:xlink="http://www.w3.org/1999/xlink" content-type="arpha" xlink:type="simple">5A9069DD-4B20-51EB-A2AB-D5A8ADAE1542</object-id><label>Figure 1.</label><caption><p>Distributional map of <italic><tp:taxon-name><tp:taxon-name-part taxon-name-part-type="genus" reg="Campylocentrus">Campylocentrus</tp:taxon-name-part><tp:taxon-name-part taxon-name-part-type="species" reg="nigris">nigris</tp:taxon-name-part></tp:taxon-name></italic> in Costa Rica and Panama.</p></caption><graphic xmlns:xlink="http://www.w3.org/1999/xlink" xlink:href="zookeys-1249-137_article-152868__-g001.jpg" position="float" orientation="portrait" xlink:type="simple" id="oo_1397461.jpg"><uri content-type="original_file" xlink:type="simple">https://binary.pensoft.net/fig/1397461</uri></graphic></fig><fig id="F2" position="float" orientation="portrait"><object-id xmlns:xlink="http://www.w3.org/1999/xlink" content-type="doi" xlink:type="simple">10.3897/zookeys.1249.152868.figures2-4</object-id><object-id xmlns:xlink="http://www.w3.org/1999/xlink" content-type="arpha" xlink:type="simple">CE747EB4-86FF-5ABF-943E-1E414A1E8A14</object-id><label>Figures 2–4.</label><caption><p><italic><tp:taxon-name><tp:taxon-name-part taxon-name-part-type="genus" reg="Campylocentrus">Campylocentrus</tp:taxon-name-part><tp:taxon-name-part taxon-name-part-type="species" reg="nigris">nigris</tp:taxon-name-part></tp:taxon-name></italic> male. <bold>1</bold> Lateral view; <bold>2</bold> Frontal view of head and pronotum; <bold>3</bold> Dorsal view; <bold>4</bold> Lateral view.</p></caption><graphic xmlns:xlink="http://www.w3.org/1999/xlink" xlink:href="zookeys-1249-137_article-152868__-g002.jpg" position="float" orientation="portrait" xlink:type="simple" id="oo_1397462.jpg"><uri content-type="original_file" xlink:type="simple">https://binary.pensoft.net/fig/1397462</uri></graphic></fig></tp:treatment-sec><tp:treatment-sec sec-type="Behavior" id="SECID0ELKAE"><title>Behavior.</title><p>In escape response to a stalking predator of Neotropical true hoppers (<tp:taxon-name><tp:taxon-name-part taxon-name-part-type="order">Hemiptera</tp:taxon-name-part></tp:taxon-name> suborder <tp:taxon-name><tp:taxon-name-part taxon-name-part-type="suborder">Auchenorrhyncha</tp:taxon-name-part></tp:taxon-name>) <xref ref-type="bibr" rid="B14">Galatowitsch and Mumme (2004)</xref> reported that the defense of <italic><tp:taxon-name><tp:taxon-name-part taxon-name-part-type="genus" reg="Campylocentrus">Campylocentrus</tp:taxon-name-part></tp:taxon-name></italic> is structural, and its jumping response when approached by its predator was the most sensitive true hopper studied, with an average jump distance of 21.4 cm when approached by its predator.</p><fig id="F3" position="float" orientation="portrait"><object-id xmlns:xlink="http://www.w3.org/1999/xlink" content-type="doi" xlink:type="simple">10.3897/zookeys.1249.152868.figures5-7</object-id><object-id xmlns:xlink="http://www.w3.org/1999/xlink" content-type="arpha" xlink:type="simple">4ABA4131-9A17-5A14-AAED-7DFE29069141</object-id><label>Figures 5–7.</label><caption><p>Last instar of <italic><tp:taxon-name><tp:taxon-name-part taxon-name-part-type="genus" reg="Campylocentrus">Campylocentrus</tp:taxon-name-part><tp:taxon-name-part taxon-name-part-type="species" reg="nigris">nigris</tp:taxon-name-part></tp:taxon-name></italic>. <bold>5</bold> Frontal view of head and pronotum; <bold>6</bold> Dorsal view; <bold>7</bold> Lateral view.</p></caption><graphic xmlns:xlink="http://www.w3.org/1999/xlink" xlink:href="zookeys-1249-137_article-152868__-g003.jpg" position="float" orientation="portrait" xlink:type="simple" id="oo_1397463.jpg"><uri content-type="original_file" xlink:type="simple">https://binary.pensoft.net/fig/1397463</uri></graphic></fig><p>In Costa Rica it is common to call “chayotera” the established cultivation of “chayote” or a plant spread in yard or vacant lots the specimens observed here fed on that (Figs <xref ref-type="fig" rid="F4">8–10</xref>). The eggs are deposited and embedded in the stems, later the females cover the openings made with secretions, making a kind of suture (Figs <xref ref-type="fig" rid="F5">12</xref>, <xref ref-type="fig" rid="F5">13</xref>). The nymphs observed were in groups; however, the last instars tended to separate and locate themselves in the nodes of the <tp:taxon-name><tp:taxon-name-part taxon-name-part-type="family">Cucurbitaceae</tp:taxon-name-part></tp:taxon-name> stems. In addition, the resting position of the tibiae enhances their crypsis; the prothoracic tibia resting against the anterior margin of the pronotal postocular lobe (<italic>pol</italic>), the mesothoracic tibia resting against the truncate posterior margin of the <italic>pol</italic>, and the metathoracic tibia fitting into the emarginate notch of the wingpad. The result is that there is no space between the ventral contour of the nymph and the plant surface. The abdominal lamellae further obfuscate the insect’s outline. The crypsis they achieve by positioning themselves in this way is notable, it practically seems like just another knot (Fig. <xref ref-type="fig" rid="F5">15</xref>). It was also observed that the last instars seek to position themselves under the stems or tendrils for the emergence of the adult (Fig. <xref ref-type="fig" rid="F5">16</xref>). The nymphs were sometimes attended by ants (Fig. <xref ref-type="fig" rid="F5">14</xref>) (<tp:taxon-name><tp:taxon-name-part taxon-name-part-type="family">Formicidae</tp:taxon-name-part></tp:taxon-name>-<tp:taxon-name><tp:taxon-name-part taxon-name-part-type="subfamily">Myrmicinae</tp:taxon-name-part></tp:taxon-name>). Adults were active in the morning hours from 7:00 a.m. to 11:00 a.m. and in the afternoon from 12:00 p.m. to 2:00 p.m., showing short but very fast flights. Adults most commonly were located on the stems and, rarely, on the undersides of leaves. During this period, both courtship and copulation occur (Fig. <xref ref-type="fig" rid="F5">11</xref>).</p><fig id="F4" position="float" orientation="portrait"><object-id xmlns:xlink="http://www.w3.org/1999/xlink" content-type="doi" xlink:type="simple">10.3897/zookeys.1249.152868.figures8-10</object-id><object-id xmlns:xlink="http://www.w3.org/1999/xlink" content-type="arpha" xlink:type="simple">40683014-D89A-5F03-8482-49F4DB555D4C</object-id><label>Figures 8–10.</label><caption><p>Host plant <italic><tp:taxon-name><tp:taxon-name-part taxon-name-part-type="genus" reg="Sicyos">Sicyos</tp:taxon-name-part><tp:taxon-name-part taxon-name-part-type="species" reg="edulis">edulis</tp:taxon-name-part></tp:taxon-name></italic> (<tp:taxon-name><tp:taxon-name-part taxon-name-part-type="family">Cucurbitaceae</tp:taxon-name-part></tp:taxon-name>), commonly named vegetable pear (English) and chayote (Spanish). <bold>8</bold> Plant; <bold>9</bold> Flower; <bold>10</bold> Fruit..</p></caption><graphic xmlns:xlink="http://www.w3.org/1999/xlink" xlink:href="zookeys-1249-137_article-152868__-g004.jpg" position="float" orientation="portrait" xlink:type="simple" id="oo_1397464.jpg"><uri content-type="original_file" xlink:type="simple">https://binary.pensoft.net/fig/1397464</uri></graphic></fig><fig id="F5" position="float" orientation="portrait"><object-id xmlns:xlink="http://www.w3.org/1999/xlink" content-type="doi" xlink:type="simple">10.3897/zookeys.1249.152868.figures11-16</object-id><object-id xmlns:xlink="http://www.w3.org/1999/xlink" content-type="arpha" xlink:type="simple">3B3DB1C9-58A8-5054-8A6D-066A2422FF61</object-id><label>Figures 11–16.</label><caption><p>Live photographs of <italic><tp:taxon-name><tp:taxon-name-part taxon-name-part-type="genus" reg="Campylocentrus">Campylocentrus</tp:taxon-name-part><tp:taxon-name-part taxon-name-part-type="species" reg="nigris">nigris</tp:taxon-name-part></tp:taxon-name></italic> in situ without manipulation. <bold>11</bold> Copulation on stem left female, right male; <bold>12</bold> Females cover the ovipositional slits with secretions; <bold>13</bold> Ovipositional secretions after a week; <bold>14</bold> Immature stages being attended by ant (<tp:taxon-name><tp:taxon-name-part taxon-name-part-type="family">Formicidae</tp:taxon-name-part></tp:taxon-name>); <bold>15</bold> Cryptic nymph on the node of a mature stem; <bold>16</bold> Recently molted adult next to its exuvia.</p></caption><graphic xmlns:xlink="http://www.w3.org/1999/xlink" xlink:href="zookeys-1249-137_article-152868__-g005.jpg" position="float" orientation="portrait" xlink:type="simple" id="oo_1397465.jpg"><uri content-type="original_file" xlink:type="simple">https://binary.pensoft.net/fig/1397465</uri></graphic></fig></tp:treatment-sec><ref-list><ref id="B7"><mixed-citation xmlns:xlink="http://www.w3.org/1999/xlink" xlink:type="simple"><person-group><name name-style="western"><surname>Ballou</surname><given-names>CH</given-names></name></person-group> (<year>1935</year>) <article-title>Insect notes from Costa Rica in 1934.</article-title><source>The Insect Pest Survey Bulletin</source><volume>15</volume>(<issue>4</issue>): <fpage>161</fpage>–<lpage>212</lpage>.</mixed-citation></ref><ref id="B8"><mixed-citation xmlns:xlink="http://www.w3.org/1999/xlink" xlink:type="simple"><person-group><name name-style="western"><surname>Ballou</surname><given-names>CH</given-names></name></person-group> (<year>1936</year>) <article-title>Insect notes from Costa Rica in 1935.</article-title><source>The Insect Pest Survey Bulletin</source><volume>16</volume>(<issue>9</issue>): <fpage>437</fpage>–<lpage>498</lpage>.</mixed-citation></ref><ref id="B9"><mixed-citation xmlns:xlink="http://www.w3.org/1999/xlink" xlink:type="simple"><person-group><name name-style="western"><surname>Ballou</surname><given-names>CH</given-names></name></person-group> (<year>1937</year>) <article-title>Insect notes from Costa Rica in 1936.</article-title><source>The Insect Pest Survey Bulletin</source><volume>17</volume>(<issue>9</issue>): <fpage>483</fpage>–<lpage>590</lpage>.</mixed-citation></ref><ref id="B15"><mixed-citation xmlns:xlink="http://www.w3.org/1999/xlink" xlink:type="simple"><person-group><name name-style="western"><surname>Godoy</surname><given-names>C</given-names></name><name name-style="western"><surname>Miranda</surname><given-names>X</given-names></name><name name-style="western"><surname>Nishida</surname><given-names>K</given-names></name></person-group> (<year>2006</year>) <source>Membrácidos de América Tropical / Treehoppers of tropical America. Primera.</source><publisher-name>Instituto Nacional de Biodiversidad (INBio)</publisher-name>, <publisher-loc>Santo Domingo de Heredia, Costa Rica</publisher-loc>, <size units="page">356 pp</size>.</mixed-citation></ref><ref id="B14"><mixed-citation xmlns:xlink="http://www.w3.org/1999/xlink" xlink:type="simple"><person-group><name name-style="western"><surname>Galatowitsch</surname><given-names>ML</given-names></name><name name-style="western"><surname>Mumme</surname><given-names>RL</given-names></name></person-group> (<year>2004</year>) <article-title>Escape behavior of Neotropical homopterans in tesponse to a flush-pursuit predator.</article-title><source>Biotropica</source><volume>36</volume>(<issue>4</issue>): <fpage>586</fpage>–<lpage>595</lpage>. <ext-link xlink:href="10.1111/j.1744-7429.2004.tb00352.x" ext-link-type="doi" xlink:type="simple">https://doi.org/10.1111/j.1744-7429.2004.tb00352.x</ext-link></mixed-citation></ref></ref-list></tp:taxon-treatment>
